# Supplementary material for: Unlocking the Multifaceted Mechanisms of Bud Outgrowth: Advances in Understanding Shoot Branching
Source: Plants (Basel). 2023 Oct 20;12(20):3628. doi: 10.3390/plants12203628 (PMC10610460; doi:10.3390/plants12203628)
Supplement: Supplementary file 1 [file plants-12-03628-s001.zip]

Archive with 1 entries (1 files):
- Animation 1.mp4
